# Supplementary material for: Optimized multi-epitope neoantigen human cytomegalovirus vaccine based on adenovirus vectors elicits potent antiviral immunity
Source: Front Immunol. 2025 Nov 21;16:1658220. doi: 10.3389/fimmu.2025.1658220 (PMC12678279; doi:10.3389/fimmu.2025.1658220)
Supplement: Supplementary Table 1 — Prediction of potential HCMV cytotoxic T lymphocyte epitopes. [file Table1.xlsx]

## Sheet: HCMV CTL cell epitopes
HCMV antigen	Sequence	Position		Interacting MHC class-I allele	MHC I binded score	pMHC I immunogenicity score	Proteasome processing and TAP transport processing Score	MHC-NP
		start	end
pp150	LTETRGDLF	309	317	HLA-A*01:01	0.21	0.1661	2.26	/
	SSDGYPPNR	325	333	HLA-A*68:01	0.91	0.01412	1.73	/
gB	SYFGENADKF	288	297	HLA-A*24:02	0.04	0.09285	2.7	/
	SYFGENADKFF	288	298	HLA-A*24:02	0.07	0.10868	2.66	/
	FPNYTIVSDF	300	309	HLA-B*35:01	0.08	0.07378	1.8	0.4819
	FIFPNYTIV	298	306	HLA-A*02:01	0.12	0.12758	1.45	0.025
	YTIVSDFGR	303	311	HLA-A*68:01	0.12	0.06312	1.58	/
	YFGENADKF	289	297	HLA-A*24:02	0.12	0.035	2.46	/
	SYFGENADKFFIF	288	300	HLA-A*24:02	0.17	0.29976	2.69	/
	GENADKFFIF	291	300	HLA-B*44:02	0.22	0.13563	2.21	/
	IFPNYTIVSDF	299	309	HLA-A*24:02	0.24	0.06589	2.04	/
	ASYFGENADK	287	296	HLA-A*11:01	0.25	0.28699	1.03	/
	FFIFPNYTI	297	305	HLA-A*24:02	0.28	0.16367	1.51	/
	SPFYNGTNRNASY	277	289	HLA-B*35:01	0.3	0.07315	2.52	/
	GENADKFFI	291	299	HLA-B*44:02	0.36	0.02307	1.16	/
	YFGENADKFF	289	298	HLA-A*24:02	0.38	0.05083	2.43	/
	NADKFFIFPNY	293	303	HLA-A*01:01	0.39	0.24486	2.6	/
	ETHRLVAFLER	317	327	HLA-A*68:01	0.41	0.28942	1.8	/
	NYTIVSDFGR	302	311	HLA-A*68:01	0.48	0.1651	1.56	/
	ASYFGENADK	287	296	HLA-A*03:01	0.53	0.28699	1.03	/
	ASYFGENADKF	287	297	HLA-A*24:02	0.56	0.17035	2.67	/
	RPNAAPETH	311	319	HLA-B*35:01	0.58	0.17211	0.94	0.107
	FGRPNAAPETH	309	319	HLA-B*35:01	0.64	0.17228	0.83	0.1523
	KFFIFPNYTI	296	305	HLA-A*24:02	0.67	0.28859	1.51	/
	YFGENADKFFIF	289	300	HLA-A*24:02	0.68	0.24191	2.45	/
	GRPNAAPETHR	310	320	HLA-B*27:05	0.68	0.2012	1.52	/
	NYTIVSDF	302	309	HLA-A*24:02	0.89	0.04971	2.06	/
	SYFGENADKFFI	288	299	HLA-A*24:02	0.97	0.1872	2.69	/
gH	RRTVEMAFAY	336	345	HLA-B*27:05	0.06	0.13913	2.82	/
	AFAYALALF	342	350	HLA-A*24:02	0.14	0.06318	2.64	/
	MAFAYALAL	341	349	HLA-B*35:01	0.22	0.1241	1.98	0.0563
	RTVEMAFAY	337	345	HLA-A*11:01	0.22	0.10164	2.89	/
				HLA-A*01:01	0.22	0.10164	2.89	/
				HLA-A*26:01	0.27	0.10164	2.89	/
				HLA-B*35:01	0.35	0.10164	2.89	0.1145
				HLA-A*03:01	0.81	0.10164	2.89	/
	VEMAFAYAL	339	347	HLA-B*44:02	0.34	0.15294	2.07	/
	RRTVEMAF	336	343	HLA-B*27:05	0.71	0.10164	2.65	/
	TVEMAFAY	338	345	HLA-A*01:01	0.77	0.03712	2.74	/
	TVEMAFAYAL	338	347	HLA-B*44:02	0.85	0.06447	2.12	/
	RRTVEMAFAYAL	336	347	HLA-B*27:05	0.89	0.18931	2.19	/
	MAFAYALALF	341	350	HLA-B*35:01	0.92	0.12797	2.5	0.0539
pp65	IPSINVHHY	123	131	HLA-B*35:01	0.01	0.15898	2.48	/
				HLA-A*01:01	0.55	0.15898	2.48	/
	YVYALPLKM	112	120	HLA-B*35:01	0.23	0.00757	1.2	0.0187
	MLNIPSINV	120	128	HLA-A*02:01	0.25	0.07383	1.37	0.3266
	KMLNIPSINV	119	128	HLA-A*02:01	0.26	0.0615	1.46	0.5165
	NIPSINVHHY	122	131	HLA-B*35:01	0.3	0.03829	2.63	0.1108
	NIPSINVHHY	122	131	HLA-A*01:01	0.76	0.03829	2.63	/
	SIYVYALPLK	110	119	HLA-A*11:01	0.33	0.04856	1.4	/
	LNIPSINVHHY	121	131	HLA-B*35:01	0.41	0.0793	2.53	0.1759
	MLNIPSINVHHY	120	131	HLA-B*35:01	0.51	0.16828	2.58	/
	MLNIPSINVHHY	120	131	HLA-A*01:01	0.95	0.16828	2.58	/
	VNVHNPTGRSI	92	102	HLA-B*38:01	0.54	0.04557	1.38	/
	PSINVHHY	124	131	HLA-B*35:01	0.81	0.13464	2.39	0.076
IE1	RVDMVRHRIK	92	101	HLA-A*03:01	0.47	0.07299	1.23	/
				HLA-A*11:01	0.6	0.07299	1.23	/
	KKYTQTEEKF	106	115	HLA-A*24:02	0.13	0.01561	2.59	/
