# Supplementary material for: Optimized multi-epitope neoantigen human cytomegalovirus vaccine based on adenovirus vectors elicits potent antiviral immunity
Source: Front Immunol. 2025 Nov 21;16:1658220. doi: 10.3389/fimmu.2025.1658220 (PMC12678279; doi:10.3389/fimmu.2025.1658220)
Supplement: Supplementary Table 2 — Prediction of potential HCMV helper cytotoxic T lymphocyte epitopes. [file Table2.xlsx]

## Sheet: HCMV Th cell epitopes
HCMV antigen	Sequence	Position		Interacting MHC class-I allele	MHC II binded score
		start	end		IEDB	NetMHCIIpan4.0
pp150	SAFSSVPKKHVP	102	113	HLA-DRB1*11:01	0.22	0.39
	SAFSSVPKKHVPT	102	114	HLA-DRB1*11:01	0.25	0.9
	GSAFSSVPKKHVPT	101	114	HLA-DRB1*11:01	0.27	0.62
	GSAFSSVPKKHVPTQ	101	115	HLA-DRB1*11:01	0.29	0.71
	GSAFSSVPKKHVP	101	113	HLA-DRB1*11:01	0.3	0.54
	GSAFSSVPKKHV	101	112	HLA-DRB1*11:01	0.5	0.85
gB	ADKFFIFPNYTI	294	305	HLA-DRB1*15:01	0.41	0.11
	DKFFIFPNYTIV	295	306	HLA-DRB1*15:01	0.44	0.03
	KFFIFPNYTIVS	296	307	HLA-DRB1*15:01	0.49	0.19
	ADKFFIFPNYTIV	294	306	HLA-DRB1*15:01	0.55	0.07
	NADKFFIFPNYTI	293	305	HLA-DRB1*15:01	0.57	0.28
	DKFFIFPNYTIVS	295	307	HLA-DRB1*15:01	0.58	0.08
	KFFIFPNYTIVSD	296	308	HLA-DRB1*15:01	0.58	0.27
	ADKFFIFPNYTIVS	294	307	HLA-DRB1*15:01	0.7	0.06
	DKFFIFPNYTIVSD	295	308	HLA-DRB1*15:01	0.7	0.06
	ENADKFFIFPNYTI	292	305	HLA-DRB1*15:01	0.7	0.67
	KFFIFPNYTIVSDF	296	309	HLA-DRB1*15:01	0.7	0.71
	NADKFFIFPNYTIV	293	306	HLA-DRB1*15:01	0.7	0.09
	ADKFFIFPNYTIVSD	294	308	HLA-DRB1*15:01	0.79	0.08
	DKFFIFPNYTIVSDF	295	309	HLA-DRB1*15:01	0.79	0.21
	ENADKFFIFPNYTIV	292	306	HLA-DRB1*15:01	0.79	0.28
	NADKFFIFPNYTIVS	293	307	HLA-DRB1*15:01	0.79	0.14
	ADKFFIFPNYTIVSDF	294	309	HLA-DRB1*15:01	0.86	0.12
	DKFFIFPNYTIVSDFG	295	310	HLA-DRB1*15:01	0.86	0.14
	ENADKFFIFPNYTIVS	292	307	HLA-DRB1*15:01	0.86	0.2
	GENADKFFIFPNYTIV	291	306	HLA-DRB1*15:01	0.86	0.37
	NADKFFIFPNYTIVSD	293	308	HLA-DRB1*15:01	0.86	0.09
	ADKFFIFPNYTIVSDFG	294	310	HLA-DRB1*15:01	0.96	0.18
	DKFFIFPNYTIVSDFGR	295	311	HLA-DRB1*15:01	0.96	0.47
	ENADKFFIFPNYTIVSD	292	308	HLA-DRB1*15:01	0.96	0.13
	FGENADKFFIFPNYTIV	290	306	HLA-DRB1*15:01	0.96	0.56
	GENADKFFIFPNYTIVS	291	307	HLA-DRB1*15:01	0.96	0.26
gH	AFAYALALFAAAR	342	354	HLA-DRB1*01:01	0.28	0.0803
	MAFAYALALFAAAR	341	354	HLA-DRB1*01:01	0.36	0.2069
	EMAFAYALALFAAAR	340	354	HLA-DRB1*01:01	0.44	0.4696
	EMAFAYALALFAAA	340	353	HLA-DRB1*01:01	0.46	0.2769
	VEMAFAYALALFAAA	339	353	HLA-DRB1*01:01	0.54	0.2678
	MAFAYALALFAAARQ	341	355	HLA-DRB1*01:01	0.58	0.1603
	VEMAFAYALALFAAAR	339	354	HLA-DRB1*01:01	0.58	0.3591
	RTVEMAFAYALALFAAAR	337	354	HLA-DRB1*01:01	0.6	0.151
	TVEMAFAYALALFAAAR	338	354	HLA-DRB1*01:01	0.62	0.2863
	EMAFAYALALFAAARQ	340	355	HLA-DRB1*01:01	0.64	0.2856
	TVEMAFAYALALFAAA	338	353	HLA-DRB1*01:01	0.64	0.1845
	EMAFAYALALFAA	340	352	HLA-DRB1*01:01	0.65	0.1806
	VEMAFAYALALFAAARQ	339	355	HLA-DRB1*01:01	0.7	0.2469
	TVEMAFAYALALFAAARQ	338	355	HLA-DRB1*01:01	0.72	0.1426
	RTVEMAFAYALALFAAA	337	353	HLA-DRB1*01:01	0.74	0.128
	VEMAFAYALALFAAARQE	339	356	HLA-DRB1*01:01	0.82	0.1152
	EMAFAYALALFAAARQE	340	356	HLA-DRB1*01:01	0.87	0.178
	RTVEMAFAYALALFAA	337	352	HLA-DRB1*01:01	0.99	0.1334
PP65	SIYVYALPLKML	110	121	HLA-DRB1*01:01	0.49	0.2189
	MSIYVYALPLKML	109	121	HLA-DRB1*01:01	0.77	0.2306
IE1	IKVRVDMVRHRI	89	100	HLA-DRB1*03:01	0.37	0.29
	KVRVDMVRHRIK	90	101	HLA-DRB1*03:01	0.37	0.47
	QIKVRVDMVRHR	88	99	HLA-DRB1*03:01	0.37	0.36
	IKVRVDMVRHRIK	89	101	HLA-DRB1*03:01	0.45	0.32
	KVRVDMVRHRIKE	90	102	HLA-DRB1*03:01	0.45	0.74
	QIKVRVDMVRHRI	88	100	HLA-DRB1*03:01	0.45	0.24
	IKVRVDMVRHRIKE	89	102	HLA-DRB1*03:01	0.56	0.4
	QIKVRVDMVRHRIK	88	101	HLA-DRB1*03:01	0.56	0.16
	IKVRVDMVRHRIKEH	89	103	HLA-DRB1*03:01	0.65	0.68
	QIKVRVDMVRHRIKE	88	102	HLA-DRB1*03:01	0.65	0.21
	IKVRVDMVRHRIKEHM	89	104	HLA-DRB1*03:01	0.73	0.87
	QIKVRVDMVRHRIKEH	88	103	HLA-DRB1*03:01	0.73	0.34
	QIKVRVDMVRHRIKEHM	88	104	HLA-DRB1*03:01	0.85	0.4
	QIKVRVDMVRHRIKEHML	88	105	HLA-DRB1*03:01	0.92	0.61
