# Supplementary material for: Optimized multi-epitope neoantigen human cytomegalovirus vaccine based on adenovirus vectors elicits potent antiviral immunity
Source: Front Immunol. 2025 Nov 21;16:1658220. doi: 10.3389/fimmu.2025.1658220 (PMC12678279; doi:10.3389/fimmu.2025.1658220)
Supplement: Supplementary Table 3 — Prediction of potential HCMV line B-cell epitopes. [file Table3.xlsx]

## Sheet: HCMV B cell epitopes
HCMV antigen	Sequence	Position		Bepipred Linear Epitope Prediction 2.0
		start	end
pp150	SSVPKKHVPT	315	324	0.5
	SVPKKHVPTQPLD	316	328	0.5
	SVPKKHV	316	322	0.5
gB	NGTNRNASYFGENADKFFI	281	299	0.5
	NRNASYFGEN	284	293	0.5
	YTIVSDFGRPNAAPETHR	303	320	0.5
	DFGRPNAAPE	308	320	0.5
	FGRPNAAPE	309	320	0.5
gH	ARQEEAGT	353	360	0.5
	QEEAGTE	355	361	0.5
PP65	VNVHNPTGRSICPSQE	92	107	0.5
	NPTGRSICPSQEP	97	108	0.5
	GRSICPS	99	105	0.5
IE1	KEHMLKKYTQTE	101	112	0.5
	EHMLKKYTQTEEKFTG	102	117	0.5
