# Supplementary material for: Optimized multi-epitope neoantigen human cytomegalovirus vaccine based on adenovirus vectors elicits potent antiviral immunity
Source: Front Immunol. 2025 Nov 21;16:1658220. doi: 10.3389/fimmu.2025.1658220 (PMC12678279; doi:10.3389/fimmu.2025.1658220)
Supplement: Supplementary Table 4 — Prediction of the dominant epitope sequences for mice. [file Table4.xlsx]

## Sheet: Murine cell epitopes
HCMV antigen	Sequence	Position		Murine MHC	Database
		start	end
pp65	VNVHNPTGR	92	100	H2-Db		SYFPEITH
	VNVHNPTGRSI	92	102	H2-Db	IEDB
	VHNPTGRSI	94	102	H2-Db		SYFPEITH
	HNPTGRSI	95	102	H2-Kb		SYFPEITH
	RSICPSQEPM	100	109	H2-Db	IEDB
	SICPSQEPM	101	109	H2-Db		SYFPEITH
	ICPSQEPM	102	109	H2-Kb		SYFPEITH
	CPSQEPMSI	103	111	H2-Db		SYFPEITH
	PSQEPMSI	104	111	H2-Kb		SYFPEITH
	SQEPMSIYV	105	113	H2-Db	IEDB
	QEPMSIYV	106	113	H2-Kb		SYFPEITH
	PMSIYVYA	108	115	H2-Kb		SYFPEITH
	PMSIYVYAL	108	116	H2-Db		SYFPEITH
	MSIYVYALPLKM	109	120	H2-IAb	IEDB
	MSIYVYAL	109	116	H2-Kb	IEDB	SYFPEITH
	SIYVYALP	110	117	H2-Kb		SYFPEITH
	SIYVYALPLKML	110	121	H2-IAb	IEDB
	SIYVYALPL	110	118	H2-Db		SYFPEITH
				H2-Kb	IEDB
	IYVYALPL	111	118	H2-Kb	IEDB	SYFPEITH
	YVYALPLKM	112	120	H2-Kb	IEDB
				H2-Db	IEDB
	VYALPLKM	113	120	H2-Kb	IEDB
	VYALPLKML	113	121	H2-Db		SYFPEITH
	YALPLKML	114	121	H2-Kb	IEDB	SYFPEITH
	YALPLKMLNIPSI	114	126	H2-Db	IEDB
					IEDB
	YALPLKMLNI	114	123	H2-Db	IEDB
	ALPLKMLNI	115	123	H2-Db		SYFPEITH
	LPLKMLNI	116	123	H2-Kb		SYFPEITH
	LKMLNIPSI	118	126	H2-Db		SYFPEITH
	KMLNIPSI	119	126		IEDB
				H2-Db	IEDB
	LNIPSINV	121	128	H2-Kb		SYFPEITH
					IEDB
PP150	GGSAFSSV	310	318	H2-Kb		SYFPEITH
	FSGDEDSDS	311	328	H2-IAb	IEDB
	FSGDEDSDS	311	327	H2-IAb	IEDB
	FSGDEDSDS	311	326	H2-IAb	IEDB
	FSGDEDSDS	311	325	H2-IAb	IEDB
	TRGDLFSGD	311	322	H2-IAb	IEDB
	DLFSGDEDS	311	324	H2-IAb	IEDB
	TRGDLFSGD	311	323	H2-IAb	IEDB
	ETRGDLFSG	311	319	H2-Db	IEDB
	ETRGDLFS	311	318	H2-Db	IEDB
	ETRGDLFSGDE	311	321	H2-Db	IEDB
	ETRGDLFSGDEDS	311	323	H2-Db	IEDB
	ETRGDLFSGD	311	320	H2-Db	IEDB
	TRGDLFSGDEDS	312	323	H2-Db	IEDB
	TRGDLFSG	312	319	H2-Db	IEDB
	TRGDLFSGD	312	320	H2-Db	IEDB
	TRGDLFSGDE	312	321	H2-Db	IEDB
	TRGDLFSGDED	312	322	H2-Db	IEDB
	SAFSSVPKK	312	320	H2-Db		SYFPEITH
	FSSVPKKHV	314	322	H2-Db		SYFPEITH
	FSSVPKKHV	314	322	H2-Db		SYFPEITH
	SSVPKKHVP	315	323	H2-Db		SYFPEITH
	SVPKKHVPT	316	324	H2-Db		SYFPEITH
	KKHVPTQPL	319	327	H2-Db		SYFPEITH
gB	YNGTNRNASYF	280	290	H2-Db	IEDB
	GTNRNASYF	282	290	H2-Db	IEDB	SYFPEITH
	ASYFGENADKF	287	297	H2-Db	IEDB
	YFGENADKF	289	297	H2-Db		SYFPEITH
	YFGENADKFF	289	298	H2-Db		SYFPEITH
	FIFPNYTIV	298	306	H2-Kb	IEDB
	FIFPNYTI	298	305	H2-Db	IEDB
		298	305	H2-Kb	IEDB
	IFPNYTIV	299	306	H2-Kb	IEDB
	NYTIVSDFGRPNAAPETH	302	319	H2-IAb	IEDB
	NYTIVSDFGRPNAAPET	302	318	H2-IAb	IEDB
	YTIVSDFGRPNAAPETHR	303	320	H2-IAb	IEDB
	YTIVSDFGRPNAAPETH	303	319	H2-IAb	IEDB
	YTIVSDFGRPNAAPET	303	318	H2-IAb	IEDB
	TIVSDFGRPNAAPETHR	304	320	H2-IAb	IEDB
	TIVSDFGRPNAAPETH	304	319	H2-IAb	IEDB
	TIVSDFGRPNAAPET	304	318	H2-IAb	IEDB
	TIVSDFGRPNAAPE	304	317	H2-IAb	IEDB
	IVSDFGRPNAAPETHR	305	320	H2-IAb	IEDB
	IVSDFGRPNAAPETH	305	319	H2-IAb	IEDB
	IVSDFGRPNAAPET	305	318	H2-IAb	IEDB
	IVSDFGRPNAAPE	305	317	H2-IAb	IEDB
	VSDFGRPNAAPE	306	317	H2-IAb	IEDB
	VSDFGRPNAAPET	306	318	H2-IAb	IEDB
	VSDFGRPNAAPETH	306	319	H2-IAb	IEDB
	VSDFGRPNAAPETHR	306	320	H2-IAb	IEDB
	VSDFGRPNAAPETHRLV	306	322	H2-IAb	IEDB
	SDFGRPNAAPET	307	318	H2-IAb	IEDB
	SDFGRPNAAPETH	307	319	H2-IAb	IEDB
	SDFGRPNAAPETHR	307	320	H2-IAb	IEDB
	SDFGRPNAAPETHRL	307	321	H2-IAb	IEDB
	DFGRPNAAPETH	308	319	H2-IAb	IEDB
	DFGRPNAAPETHR	308	320	H2-IAb	IEDB
	AAPETHRLV	314	322	H2-Db	IEDB
	AAPETHRL	314	321	H2-Kb	IEDB
gH	MLDRRTVEM	333	341	H2-Db		SYFPEITH
	VEMAFAYAL	339	347	H2-Db		SYFPEITH
	MAFAYALAL	341	349	H2-Db	IEDB	SYFPEITH
	MAFAYALA	341	348	H2-Kb	IEDB	SYFPEITH
	AFAYALALF	342	350	H2-Db		SYFPEITH
	AFAYALAL	342	349	H2-Kb		SYFPEITH
	FAYALALF	343	351	H2-Kb	IEDB
	YALALFAAA	345	353	H2-Db	IEDB
	ALALFAAA	346	353	H2-Kb		SYFPEITH
IE1	KQIKVRVDM	87	95	H2-Db	IEDB
	KQIKVRVDMV	87	96	H2-Db	IEDB
	QIKVRVDMVRHR	88	99	H2-IAb	IEDB
	QIKVRVDMVRHRI	88	100	H2-IAb	IEDB
	QIKVRVDMVRHRIK	88	101	H2-IAb	IEDB
	QIKVRVDMV	88	96	H2-Db		SYFPEITH
	IKVRVDMV	89	96	H2-Kb		SYFPEITH
	RVDMVRHRI	92	100	H2-Db		SYFPEITH
	VDMVRHRI	93	100	H2-Kb	IEDB
	VRHRIKEHM	96	104	H2-Kb	IEDB
	RHRIKEHML	97	105	H2-Kb	IEDB
		97	105	H2-Db		SYFPEITH
	RHRIKEHM	97	104	H2-Kb		SYFPEITH
	HRIKEHM	98	105	H2-Kb		SYFPEITH
	HMLKKYTQT	103	111	H2-Db		SYFPEITH
	MLKKYTQT	104	111	H2-Kb		SYFPEITH
	KKYTQTEEK	106	114	H2-Db		SYFPEITH
	KYTQTEEKF	107	115	H2-Db		SYFPEITH
